# Supplementary material for: Decrypting the Origin and Pathogenesis in Pregnant Ewes of a New Ovine Pestivirus Closely Related to Classical Swine Fever Virus
Source: Viruses. 2020 Jul 17;12(7):775. doi: 10.3390/v12070775 (PMC7411581; doi:10.3390/v12070775)
Supplement: Supplementary file 1 [file viruses-12-00775-s001.zip]

Archive with 2 entries (2 files):
- supplementary file/Table S1.xlsx
- supplementary file/Table S2.xlsx
