# Supplementary material for: Decrypting the Origin and Pathogenesis in Pregnant Ewes of a New Ovine Pestivirus Closely Related to Classical Swine Fever Virus
Source: Viruses. 2020 Jul 17;12(7):775. doi: 10.3390/v12070775 (PMC7411581; doi:10.3390/v12070775)
Supplement: Supplementary file 1 [file viruses-12-00775-s001.zip › supplementary file/Table S1.xlsx]

## Sheet: Sheet1
Table S1. Sequence information of Pestivirus strains used in the current study
GenBank ID	Specie	Year
MF172980	BVDV1	2012
JQ418635	BVDV2	2012
MF278652	BVDV1	2016
JQ418634	BVDV1	2012
JQ418633	BVDV1	2012
MF278651	BVDV1	2016
JX419398	BVDV1	2008
JX419397	BVDV1	2008
KC695810	BVDV1	2010
KP941586	BVDV1	2014
MF693403	BVDV1	2016
KU200260	BVDV1	2014
KJ541471	BVDV1	2013
MH379638	BVDV1	1993
KP941587	BVDV1	2014
KF896608	BVDV1	2012
LT631725	BVDV1	2007
KP941592	BVDV1	2014
JQ799141	BVDV1	2010
KR029825	BVDV1	2014
KJ689448	BVDV1	2012
KT943518	BVDV1	2012
KU159365	BVDV1	2015
KP941591	BVDV1	2014
KP941590	BVDV1	2014
KP941583	BVDV1	2014
LT968777	BVDV1	2005
KP941581	BVDV1	2014
DQ088995	BVDV1	1974
KX857724	BVDV1	2016
KY849592	BVDV1	2002
KP941588	BVDV1	2014
EF101530	BVDV1	2007
KP941589	BVDV1	2014
LT907992	BVDV1	2005
KX577637	BVDV1	2006
KX987157	BVDV1	2000
KP313732	BVDV1	2014
KF772785	BVDV1	2013
LC089876	BVDV1	2006
KC757383	BVDV1	2010
LC089875	BVDV1	2001
U86600	BVDV1	1981
AF041040	BVDV1	1959
U86599	BVDV1	1981
LT907991	BVDV1	2005
AJ133738	BVDV1	1960
NC_001461	BVDV1	1960
U18059	BVDV2	1990
KC853441	BVDV1	1993
AF145967	BVDV2	1993
AB078950	BVDV1	1986
KC963967	BVDV1	2012
LT837585	BVDV1	2012
KP941584	BVDV1	2014
AB567658	BVDV2	2009
KR866116	BVDV1	2015
FJ527854	BVDV2	2004
JF714967	BVDV2	2011
KC695814	BVDV1	2011
KF501393	BVDV1	2009
JN400273	BVDV1	2008
KC853440	BVDV1	1993
MF166858	BVDV1	2015
MF149061	CSFV	2014
MF149062	CSFV	2014
MF149063	CSFV	2014
MF679604	CSFV	2013
LC374604	CSFV	1991
MF150640	CSFV	2015
MF150641	CSFV	2015
MF150642	CSFV	2015
MF150643	CSFV	2015
MF150644	CSFV	2014
MF150645	CSFV	2014
MF150646	CSFV	2015
KX870109	CSFV	2016
KY860615	CSFV	2013
KY849593	CSFV	2005
KY849594	CSFV	2005
KX576461	CSFV	2010
KY290453	CSFV	2016
KY132096	CSFV	2011
KX064281	CSFV	2015
KU504339	CSFV	2011
KP343640	CSFV	2011
KU556758	CSFV	2015
KT716271	CSFV	1999
LC086647	CSFV	2014
KT119352	CSFV	2014
KP233071	CSFV	2013
KP233070	CSFV	2013
KF669877	CSFV	1998
KM262189	CSFV	2009
KJ619377	CSFV	1977
KC503764	CSFV	2011
KC851953	CSFV	2012
KC533775	CSFV	2006
KC533793	CSFV	2011
KC149990	CSFV	2011
KC149991	CSFV	2011
JX262391	CSFV	2011
JX218094	CSFV	2012
JQ861548	CSFV	2011
JQ268754	CSFV	2010
HQ148061	CSFV	2002
HQ148062	CSFV	2007
HQ148063	CSFV	2009
HQ380231	CSFV	2009
GQ902941	CSFV	1997
GU233731	CSFV	2006
GU233732	CSFV	2005
GU233733	CSFV	2009
GU233734	CSFV	2009
GU324242	CSFV	2004
HM175885	CSFV	2008
GU592790	CSFV	2009
GQ923951	CSFV	2009
GQ122383	CSFV	2006
EU789580	CSFV	1980
FJ529205	CSFV	2008
FJ265020	CSFV	2001
EU497410	CSFV	2006
AY646427	CSFV	1994
DQ127910	CSFV	2004
AY578687	CSFV	2001
AY578688	CSFV	2001
AY568569	CSFV	2001
AY775178	CSFV	1945
AY367767	CSFV	2002
AF091661	CSFV	1945
AF092448	CSFV	1945
X96550	CSFV	1978
U45478	CSFV	1968
AY554397	CSFV	1996
NC_002657	CSFV	1964
X87939	CSFV	1968
KJ463423	BDV	1988
AF037405	BDV	1987
AB897785	BDV	2012
GQ902940	BDV	1999
KF925348	BDV	1999
AF144618	BDV	1996
MF102260	BDV	2006
MF102261	BDV	2011
MF102262	BDV	2015
GU270877	BDV	2002
KJ463422	BDV	1988
KF918753	BDV	1984
U70263	BDV	1978
AF00222	BVD	-
KC963426	BDV	2012
EF100713	Bungowannah	2003
AY781152	Pronghorn	2003
KJ660072	Pestivirus Giraffe	1990
AF144617	Pestivirus Giraffe	1967
KY762287	BVDV3	2012
HQ231763	BVDV3	2010
KC788748	BVDV3	2007
JX469119	BVDV3	2012
KJ627179	BVDV3	2013
JQ612704	BVDV3	2010
KY767958	BVDV3	2007
KY683847	BVDV3	2015
KC297709	BVDV3	2012
KJ627180	BVDV3	2013
JQ612705	BVDV3	2010
KU563155	BVDV3	2015
KJ950914	Rodent pestivirus	2013
KY370101	Rodent pestivirus	2014
KX778724	APPV	2016
KY652092	APPV	2016
LT594521	APPV	2001
KY624591	APPV	2016
KY475593	APPV	2016
MH499645	APPV	2017
MH499643	APPV	2018
MH499646	APPV	2018
MH499647	APPV	2017
MH499648	APPV	2018
KY475592	APPV	2016
MH499642	APPV	2018
MH499644	APPV	2018
KU041639	APPV	2015
JX428945	Aydin	2004
MH282908	Bat Pestivirus	2017
MH282910	Bat Pestivirus	2017
MG770617	Ovine pestivirus	2017
MK618725	Ovine pestivirus	2017
MK618726	Ovine pestivirus	2017
KY683847	BVDV3	2015
