# Supplementary material for: Decrypting the Origin and Pathogenesis in Pregnant Ewes of a New Ovine Pestivirus Closely Related to Classical Swine Fever Virus
Source: Viruses. 2020 Jul 17;12(7):775. doi: 10.3390/v12070775 (PMC7411581; doi:10.3390/v12070775)
Supplement: Supplementary file 1 [file viruses-12-00775-s001.zip › supplementary file/Table S2.xlsx]

## Sheet: Sheet1
Table S2. Sequence information of Pestivirus host species used in the current study
GenBank ID	Specie
AF036273	Bison bison
NC_016060	Apodemus peninsulae
NC_029849	Myotis lucifugus
NC_019617	Niviventer excelsior
D34635	Bos taurus
AB004070	Capra hircus
KJ558333	Capreolus capreolus
AB001612	Cervus elaphus
AY121992	Giraffa camelopardalis
AB006800	Ovis aries
DQ673135	Rangifer tarandus
AB015083	Sus scrofa
GU175434	Antilocapra americana
